# Supplementary material for: Multi-Omics Analysis of Transcriptomic and Metabolomics Profiles Reveal the Molecular Regulatory Network of Marbling in Early Castrated Holstein Steers
Source: Animals (Basel). 2022 Dec 2;12(23):3398. doi: 10.3390/ani12233398 (PMC9736081; doi:10.3390/ani12233398)
Supplement: Supplementary file 1 [file animals-12-03398-s001.zip]

Archive with 1 entries (1 files):
- animals-2004272-supplementary.pdf
